# Supplementary material for: Deciphering Abnormal Platelet Subpopulations in COVID-19, Sepsis and Systemic Lupus Erythematosus through Machine Learning and Single-Cell Transcriptomics
Source: Int J Mol Sci. 2024 May 29;25(11):5941. doi: 10.3390/ijms25115941 (PMC11173046; doi:10.3390/ijms25115941)
Supplement: Supplementary file 1 [file ijms-25-05941-s001.zip]

Archive with 1 entries (1 files):
- ijms-2991101-supplementary.pdf
